# Supplementary material for: ﻿The six whole mitochondrial genomes for the Diaporthe species: features, evolution and phylogeny
Source: IMA Fungus. 2025 Feb 28;16:e140572. doi: 10.3897/imafungus.16.140572 (PMC11889515; doi:10.3897/imafungus.16.140572)
Supplement: Supplementary material 1 — Additional tables [file imafungus-16-e140572-s001.xlsx]

## Sheet: Table S1
Table S1 Details of isolates of three Diaporthe used in this study
Species	Strain	Geographic origin	Host	GenBank accession number
				ITS	TEF1	TUB	HIS	CAL
Diaporthe eres	ZM79-3	Henan province	Apple tree	PQ182346	PQ182712	PQ182703	PQ182718	PQ182709
Diaporthe phaseolorum	ZM033-4	Henan province	Apple tree	PQ182332	PQ182699	PQ182697	PQ182700	PQ182698
Diaporthe sp.	ZM041-5	Henan province	Apple tree	PP273964	PP481941	PP472299	PP472301	PP472297
ITS= internal transcribed spacer, TEF1= translation elongation factor-1 alpha , TUB=beta-tubulin, HIS=histone and CAL=calmodulin genes. All strains are stored maintained at the Department of Plant Pathology, Henan Agricultural University, Zhengzhou, Henan, China.

## Sheet: Table S2
Table S2 Comparison on mitogenomes among 13 species from Diaporthales
ID	Jujug	Juobl	Ocla	Crpar	Chaus	Chcub	Chdeu	Dcau	Dere	Dlon	Dpha	Dsoj	Dsp
Species	Juglanconis juglandina	Juglanconis oblonga	Ophiognomonia clavigignenti-juglandacearum	Cryphonectria parasitica	Chrysoporthe austroafricana	Chrysoporthe cubensis	Chrysoporthe deuterocubensis	Diaporthe caulivora	Diaporthe eres	Diaporthe longicolla	Diaporthe phaseolorum	Diaporthe sojae	Diaporthe sp.
Order	Diaporthales	Diaporthales	Diaporthales	Diaporthales	Diaporthales	Diaporthales	Diaporthales	Diaporthales	Diaporthales	Diaporthales	Diaporthales	Diaporthales	Diaporthales
Family	Juglanconidaceae	Juglanconidaceae	Gnomoniaceae	Cryphonectriaceae	Cryphonectriaceae	Cryphonectriaceae	Cryphonectriaceae	Diaporthaceae	Diaporthaceae	Diaporthaceae	Diaporthaceae	Diaporthaceae	Diaporthaceae
GenBank accession number	KY575057	KY575054	KY575058	KT428651	KT380883	KT380885	KT380884	OQ236101	PQ493439	MT527962	PQ493438	OQ439903	PQ493440
Mitogenome size (bp)	267504	193644	175297	158413	190834	89084	124412	55068	89134	53646	61667	108865	59372
GC content (%)	33.6556	33.9158	32.9515	32.0428	30.2677	29.7147	29.9818	32.9992	32.2963	34.2672	32.9041	32.3355	34.6325
AT skew	0.0164306	0.00604839	-0.00192285	-0.00372493	-0.00384	-0.0266877	-0.0161518	-0.0324696	-0.019073	-0.0289539	-0.0232502	-0.0202951	-0.0231899
GC skew	0.105409	0.108472	0.0855392	0.134988	0.146829	0.140267	0.14501	0.101255	0.107027	0.0996029	0.100094	0.100222	0.0930843
No. of PCGs (Free stranding ORFs)	41	33	31	23	49	21	22	19	27	18	18	28	20
No. of introns	48	39	27	32	34	14	20	10	26	10	13	29	13
No. of intronic ORFs	83	58	34	45	50	14	30	11	17	8	10	23	11
No. of rRNAs	2	2	2	2	2	2	2	2	2	2	2	2	2
No. of tRNAs	26	26	27	26	28	27	27	25	26	25	25	26	23

## Sheet: Table S3
Table S3 Annotation and characterization of the six Diaporthe mitogenomes
Diaporthe caulivora						Diaporthe eres						Diaporthe longicolla						Diaporthe phaseolorum						Diaporthe sojae						Diaporthe sp.
Gene	Start	Stop	Length	Intergenic nucleotides (bp)	Notes	Gene	Start	Stop	Length	Intergenic nucleotides (bp)	Notes	Gene	Start	Stop	Length	Intergenic nucleotides (bp)	Notes	Gene	Start	Stop	Length	Intergenic nucleotides (bp)	Notes	Gene	Start	Stop	Length	Intergenic nucleotides (bp)	Notes	Gene	Start	Stop	Length	Intergenic nucleotides (bp)	Notes
cox1	4	4424	4421	759		cox1	4	6482	6479	427		cox1	1	6876	6876	689		cox1	4	6876	6873	441		cox1	1	10963	10963	1316		cox1	4	5783	5780	230
exon1	4	305	302			exon1	4	479	476			exon1	1	302	302			exon1	4	305	302			exon1	1	305	305			exon1	4	305	302
exon2	1827	2876	1050			exon2	1740	1846	107			exon2	1709	2205	497			exon2	1732	2228	497			exon2	1717	1997	281			exon2	1752	2248	497
exon3	4100	4424	325			exon3	5618	5867	250			exon3	3579	3600	22			exon3	3561	3908	348			exon3	3620	3741	122			exon3	3581	3928	348
orf368	307	1413	1107		GIY-YIG endonuclease	exon4	6203	6482	280			exon4	4681	5006	326			exon4	5234	5301	68			exon4	5287	5380	94			exon4	5254	5783	530
orf269	2878	3687	810		GIY-YIG endonuclease	orf378	481	1617	1137		LAGLIDADG endonuclease	exon5	6347	6876	530			exon5	6415	6876	462			exon5	6716	6813	98			orf341	307	1332	1026		GIY-YIG endonuclease
trnH	5195	5268	74	237		orf444	1849	3183	1335		LAGLIDADG endonuclease	orf343	304	1335	1032		GIY-YIG endonuclease	orf343	307	1338	1032		GIY-YIG endonuclease	exon6	8856	9105	250			orf308	2251	3177	927		LAGLIDADG endonuclease
trnM	5506	5578	73	141		orf557	6907	8580	1674	1240	hypothetical protein	orf305	2208	3125	918		LAGLIDADG endonuclease	orf308	2231	3157	927		LAGLIDADG endonuclease	exon7	10434	10963	530			orf441	3931	5256	1326		GIY-YIG endonuclease
nad2	5720	7399	1680	0		orf361	9821	10906	1086	923	LAGLIDADG endonuclease	orf328	3602	4588	987		LAGLIDADG endonuclease	orf356	5302	6372	1071		LAGLIDADG endonuclease	orf348	307	1353	1047		GIY-YIG endonuclease	nad2	6014	8833	2820	603
nad3	7400	7816	417	674		trnH	11830	11903	74	295		trnH	7566	7639	74	482		trnH	7318	7391	74	163		orf407	2000	3223	1224		GIY-YIG endonuclease	exon1	6014	7612	1599
cox2	8491	10544	2054	87		trnM	12199	12271	73	118		trnM	8122	8194	73	151		trnM	7555	7627	73	191		orf333	4131	5132	1002		hypothetical protein	exon2	8804	8833	30
exon1	8491	8727	237			orf691	12390	14465	2076	269	hypothetical protein	nad2	8346	10031	1686	0		nad2	7819	10707	2889	611		orf306	5383	6303	921		LAGLIDADG endonuclease	nad3	9437	9865	429	564
exon2	10023	10544	522			nad2	14735	19956	5222	643		nad3	10032	10460	429	833		exon1	7819	9474	1656			orf409	6814	8043	1230		LAGLIDADG endonuclease	cox2	10430	12428	1999	184
orf331	8728	9723	996		GIY-YIG endonuclease	exon1	14735	15304	570			cox2	11294	13356	2063	179		exon2	10678	10707	30			orf202	8138	8746	609		hypothetical protein	exon1	10430	10666	237
orf148	10632	11078	447	130	hypothetical protein	exon2	15873	15878	6			exon1	11294	11530	237			nad3	11319	11747	429	602		orf437	9108	10421	1314		GIY-YIG endonuclease	exon2	11907	12428	522
orf139	11209	11628	420	384	hypothetical protein	exon3	17656	18741	1086			exon2	12835	13356	522		GIY-YIG endonuclease	cox2	12350	17662	5313	313		orf105	12280	12597	318	1058	hypothetical protein	orf309	10667	11596	930		GIY-YIG endonuclease
trnR	12013	12083	71	545		exon4	19927	19956	30			orf317	11531	12484	954			exon1	12350	12586	237			trnH	13656	13729	74	387		trnR	12613	12683	71	924
nad4L	12629	12898	270	-1		orf306	16625	17545	921		hypothetical protein	trnR	13536	13606	71	312		exon2	13888	14016	129			trnM	14117	14189	73	88		nad4L	13608	13877	270	-1
nad5	12898	15885	2988	521		nad3	20600	22417	1818	1730		nad4L	13919	14188	270	-1		exon3	15237	15530	294			nad2	14278	18601	4324	685		nad5	13877	15850	1974	535
exon1	12898	13614	717			exon1	20600	20689	90			nad5	14188	17197	3010	1021		exon4	17564	17662	99			exon1	14278	15048	771			atp8	16386	16553	168	320
exon2	14626	15885	1260			exon2	21975	22292	318			exon1	14188	14904	717			orf319	12587	13546	960		GIY-YIG endonuclease	exon2	16508	17386	879			atp6	16874	19278	2405	61
orf303	13615	14526	912		LAGLIDADG endonuclease	exon3	22314	22325	12			exon2	15944	17197	1254			orf253	14017	14778	762		LAGLIDADG endonuclease	exon3	18572	18601	30			exon1	16874	17469	596
atp8	16407	16574	168	195		exon4	22409	22417	9			orf312	14905	15843	939		LAGLIDADG endonuclease	orf403	16191	17402	1212		GIY-YIG endonuclease	orf443	15049	16380	1332		LAGLIDADG endonuclease	exon2	19071	19278	208
atp6	16770	19483	2714	-20		orf369	20810	21919	1110		LAGLIDADG endonuclease	atp8	17813	17980	168	238		trnR	17976	18046	71	368		nad3	19287	19700	414	273		orf353	17937	18998	1062		GIY-YIG endonuclease
exon1	16770	17365	596			cox2	24148	28252	4105	239		atp6	18219	20666	2448	46		nad4L	18415	18684	270	-1		orf270	19974	20786	813	631	hypothetical protein	orf167	19340	19843	504	386
exon2	19276	19483	208			exon1	24148	24237	90			exon1	18219	18814	596			nad5	18684	21722	3039	193		cox2	21418	25432	4015	170		rnpB	20230	20436	207	964
orf107	17857	18180	324		hypothetical protein	exon2	25628	26197	570			exon2	20459	20666	208			exon1	18684	19400	717			exon1	21418	21507	90			rns	21401	23020	1620	1152
orf283	18341	19192	852		GIY-YIG endonuclease	exon3	28154	28252	99			orf295	19498	20385	888		GIY-YIG endonuclease	exon2	20421	21722	1302			exon2	22955	23230	276			atp9	24173	24397	225	443
orf162	19464	19952	489	1716	hypothetical protein	orf433	24238	25539	1302		LAGLIDADG endonuclease	orf173	20713	21234	522	1598	hypothetical protein	orf306	19401	20321	921		LAGLIDADG endonuclease	exon3	25040	25432	393			trnY	24841	24925	85	120
rns	21669	23395	1727	792		orf390	26813	27985	1173		GIY-YIG endonuclease	rns	22833	24469	1637	949		orf320	21916	22878	963	2199	GIY-YIG endonuclease	orf426	21508	22788	1281		LAGLIDADG endonuclease	trnN	25046	25116	71	236
atp9	24187	24411	225	300		trnR	28492	28562	71	1553		atp9	25419	25643	225	150		atp8	25078	25245	168	262		orf251	23231	23986	756		hypothetical protein	cox3	25353	27441	2089	-202
trnY	24711	24795	85	194		nad4L	30116	30385	270	-1		trnY	25794	25878	85	100		atp6	25508	27693	2186	404		orf180	24439	24981	543		hypothetical protein	exon1	25353	25571	219
trnN	24989	25059	71	230		nad5	30385	35985	5601	316		trnN	25979	26049	71	250		exon1	25508	25875	368			trnR	25603	25673	71	257		exon2	26851	27441	591
cox3	25289	28482	3194	-43		exon1	30385	31271	887			cox3	26300	27109	810	-202		exon2	27258	27693	436			nad4L	25931	28086	2156	-1		orf317	25572	26525	954		LAGLIDADG endonuclease
exon1	25289	25507	219			exon2	34905	35985	1081			orf188	26908	27474	567	284		orf367	25877	26980	1104		LAGLIDADG endonuclease	exon1	25931	26170	240			orf168	27240	27746	507	321	hypothetical protein
exon2	27892	28482	591			atp8	36302	36469	168	542		trnW	27759	27829	71	284		orf152	28098	28556	459	1141	hypothetical protein	exon2	28057	28086	30			trnW	28068	28138	71	517
orf320	25508	26470	963		LAGLIDADG endonuclease	atp6	37012	42525	5514	444		trnK	28114	28186	73	1117		orf202	29698	30306	609	1153	hypothetical protein	nad5	28086	34765	6680	477		trnK	28656	28728	73	543
orf324	26765	27739	975		LAGLIDADG endonuclease	exon1	37012	37116	105			trnD	29304	29376	73	439		rns	31460	33070	1611	1006		exon1	28086	28795	710			orf102	29272	29580	309	39	hypothetical protein
orf129	28440	28829	390	73	hypothetical protein	exon2	38564	38826	263			trnS	29816	29896	81	206		atp9	34077	34301	225	147		exon2	29105	29714	610			trnD	29620	29692	73	398
trnW	28903	28973	71	408		exon3	40185	40412	228			trnG	30103	30173	71	630		trnY	34449	34533	85	169		exon3	34109	34765	657			trnS	30091	30171	81	343
trnK	29382	29454	73	495		exon4	42318	42525	208			nad6	30804	31475	672	158		trnN	34703	34773	71	259		orf397	32858	34051	1194		hypothetical protein	trnG	30515	30585	71	615
trnD	29950	30022	73	205		orf406	37144	38364	1221		LAGLIDADG endonuclease	trnV	31634	31705	72	46		cox3	35033	37491	2459	969		atp8	35243	35410	168	155		nad6	31201	34395	3195	160
trnS	30228	30308	81	664		orf359	38828	39907	1080		LAGLIDADG endonuclease	trnI	31752	31822	71	1		exon1	35033	35574	542			atp6	35566	39638	4073	404		exon1	31201	31512	312
trnG	30973	31043	71	512		orf119	40880	41239	360		GIY-YIG endonuclease	trnS	31824	31909	86	159		exon2	37224	37491	268			exon1	35566	35933	368			exon2	34036	34395	360
nad6	31556	32227	672	148		orf241	41508	42233	726		GIY-YIG endonuclease	trnP	32069	32140	72	48		orf388	35576	36742	1167		LAGLIDADG endonuclease	exon2	37296	37523	228			orf742	31513	33741	2229		hypothetical protein
trnV	32376	32447	72	271		rnpB	42970	43179	210	242		rnl	32189	38235	6047	22		trnW	38461	38531	71	430		exon3	39431	39638	208			trnV	34556	34627	72	243
trnI	32719	32789	71	1		orf107	43422	43745	324	305	hypothetical protein	exon1	32189	35397	3209			trnK	38962	39034	73	787		orf360	35935	37017	1083		LAGLIDADG endonuclease	trnI	34871	34941	71	1
trnS	32791	32876	86	470		rns	44051	45685	1635	391		rps3	35691	37241	1551			trnD	39822	39894	73	81		orf243	38622	39353	732		GIY-YIG endonuclease	trnS	34943	35028	86	244
trnP	33347	33418	72	84		orf312	46077	47015	939	840	GIY-YIG endonuclease	exon2	37242	38235	994			trnS	39976	40056	81	261		orf458	40043	41419	1377	204	hypothetical protein	trnP	35273	35344	72	33
rnl	33503	39849	6347	23		atp9	47856	48080	225	285		trnT	38258	38329	72	333		trnG	40318	40388	71	752		orf171	41624	42139	516	386	hypothetical protein	rnl	35378	41681	6304	23
exon1	33503	37120	3618			trnY	48366	48450	85	84		trnE	38663	38734	72	260		nad6	41141	41812	672	805		rnpB	42526	42747	222	761		exon1	35378	38125	2748
exon2	38777	39849	1073			trnN	48535	48605	71	330		trnM	38995	39067	73	3		trnV	42618	42689	72	177		rns	43509	45178	1670	922		exon2	38459	38733	275
rps3	37121	38776	1656			cox3	48936	53005	4070	-43		trnM	39071	39142	72	519		trnI	42867	42937	71	1		atp9	46101	46325	225	1035		exon3	40545	41681	1137
trnT	39873	39944	72	183		exon1	48936	49477	542			trnL	39662	39744	83	601		trnS	42939	43024	86	283		trnY	47361	47445	85	125		orf110	38126	38458	333		hypothetical protein
trnE	40128	40199	72	143		exon2	51072	51169	98			trnA	40346	40418	73	470		trnP	43308	43379	72	23		trnN	47571	47641	71	299		rps3	39024	40544	1521
trnM	40343	40415	73	3		exon3	52836	53005	170			trnF	40889	40961	73	199		rnl	43403	49354	5952	22		cox3	47941	51665	3725	-43		trnT	41705	41776	72	386
trnM	40419	40490	72	608		orf385	49479	50636	1158		LAGLIDADG endonuclease	trnT	41161	41244	84	169		exon1	43403	46462	3060			exon1	47941	48159	219			trnE	42163	42234	72	216
trnL	41099	41181	83	204		orf437	51172	52485	1314		LAGLIDADG endonuclease	trnQ	41414	41486	73	666		exon2	48383	49354	972			exon2	49369	49789	421			trnM	42451	42523	73	3
trnA	41386	41458	73	407		orf118	52963	53319	357	153	hypothetical protein	trnR	42153	42223	71	360		rps3	46814	48382	1569			exon3	51496	51665	170			trnM	42527	42598	72	403
trnF	41866	41938	73	500		trnW	53473	53543	71	295		nad1	42584	44966	2383	104		trnT	49377	49448	72	256		orf317	48160	49113	954		LAGLIDADG endonuclease	trnL	43002	43084	83	425
trnT	42439	42522	84	695		trnK	53839	53911	73	372		exon1	42584	43219	636			trnE	49705	49776	72	243		orf433	49792	51093	1302		LAGLIDADG endonuclease	trnA	43510	43582	73	447
trnQ	43218	43290	73	395		trnD	54284	54356	73	228		exon2	44421	44966	546			trnM	50020	50092	73	3		orf108	51623	51949	327	143	hypothetical protein	trnF	44030	44102	73	145
trnR	43686	43756	71	330		trnS	54585	54665	81	463		orf144	43964	44398	435		GIY-YIG endonuclease	trnM	50096	50167	72	515		trnW	52093	52163	71	238		trnT	44248	44331	84	156
nad1	44087	46415	2329	102		trnG	55129	55199	71	664		nad4	45071	46651	1581	802		trnL	50683	50765	83	452		trnK	52402	52474	73	424		trnQ	44488	44560	73	560
exon1	44087	44722	636			nad6	55864	56553	690	407		orf170	47454	47966	513	2590	hypothetical protein	trnA	51218	51290	73	448		trnD	52899	52971	73	262		trnR	45121	45191	71	357
exon2	45870	46415	546			trnV	56961	57032	72	114		cob	50557	53033	2477	218		trnF	51739	51811	73	202		trnS	53234	53314	81	480		nad1	45549	46730	1182	103
orf233	45146	45847	702		GIY-YIG endonuclease	trnI	57147	57217	71	1		exon1	50557	51046	490			trnT	52014	52097	84	156		trnG	53795	53865	71	724		nad4	46834	52750	5917	345
nad4	46518	48095	1578	1139		trnS	57219	57304	86	207		exon2	52363	53033	671			trnQ	52254	52326	73	718		nad6	54590	55261	672	812		exon1	46834	48036	1203
cob	49235	53049	3815	1623		trnP	57512	57583	72	42		orf315	51049	51996	948		LAGLIDADG endonuclease	trnR	53045	53115	71	382		trnV	56074	56145	72	276		exon2	52385	52750	366
exon1	49235	49627	393			rnl	57626	64910	7285	23		trnC	53252	53322	71	324		nad1	53498	54679	1182	104		trnI	56422	56492	71	5		orf154	50292	50756	465		hypothetical protein
exon2	51028	51124	97			exon1	57626	60733	3108									nad4	54784	56367	1584	426		trnS	56498	56583	86	533		orf470	50849	52261	1413		hypothetical protein
exon3	52379	53049	671			exon2	62818	62958	141									cob	56794	59332	2539	1986		trnP	57117	57188	72	34		orf122	53096	53464	369	1131	hypothetical protein
orf348	49628	50674	1047		GIY-YIG endonuclease	exon3	64273	64910	638									exon1	56794	57186	393			rnl	57223	71748	14526	23		cob	54596	57135	2540	1325
orf305	51127	52044	918		LAGLIDADG endonuclease	rps3	61106	62626	1521									exon2	58565	59332	768			exon1	57223	58411	1189			exon1	54596	54988	393
trnC	54673	54743	71	328		orf437	62959	64272	1314		LAGLIDADG endonuclease							orf339	57187	58206	1020		GIY-YIG endonuclease	exon2	59916	60342	427			exon2	56368	57135	768
						trnT	64934	65005	72	389								trnC	61319	61389	71	281		exon3	63115	64044	930			orf332	54989	55987	999		GIY-YIG endonuclease
						trnE	65395	65466	72	123														exon4	65080	66161	1082			orf105	58461	58778	318	256	hypothetical protein
						trnM	65590	65662	73	3														exon5	70880	71748	869			trnC	59035	59105	71	270
						trnM	65666	65737	72	237														orf272	59097	59915	819		GIY-YIG endonuclease
						trnL	65975	66057	83	314														orf557	61441	63114	1674		hypothetical protein
						trnA	66372	66444	73	259														orf262	64291	65079	789		LAGLIDADG endonuclease
						trnF	66704	66776	73	192														orf467	66162	67565	1404		LAGLIDADG endonuclease
						trnT	66969	67052	84	184														rps3	69323	70879	1557
						orf126	67237	67617	381	113	hypothetical protein													trnT	71772	71843	72	327
						trnQ	67731	67803	73	161														trnE	72171	72242	72	140
						trnR	67965	68035	71	472														trnM	72383	72455	73	3
						trnR	68508	68578	71	326														trnM	72459	72530	72	544
						orf204	68905	69519	615	515	hypothetical protein													trnL	73075	73157	83	318
						nad1	70035	73750	3716	104														trnA	73476	73548	73	323
						exon1	70035	70325	291															trnF	73872	73944	73	380
						exon2	71629	71973	345															trnT	74325	74408	84	654
						exon3	73205	73750	546															trnQ	75063	75135	73	785
						orf331	70606	71601	996		LAGLIDADG endonuclease													trnR	75921	75991	71	491
						orf295	72292	73179	888		GIY-YIG endonuclease													orf418	76483	77739	1257	424	hypothetical protein
						nad4	73855	75414	1560	251														orf160	78164	78646	483	754	hypothetical protein
						orf97	75666	75959	294	83	LAGLIDADG endonuclease													orf474	79401	80825	1425	1678	hypothetical protein
						orf148	76043	76489	447	498	hypothetical protein													trnY	82504	82586	83	913
						orf476	76988	78418	1431	180	hypothetical protein													nad1	83500	85991	2492	103
						orf118	78599	78955	357	827	hypothetical protein													exon1	83500	83790	291
						orf312	79783	80721	939	81	hypothetical protein													exon2	85101	85991	891
						orf101	80803	81108	306	941	hypothetical protein													orf331	84078	85073	996		LAGLIDADG endonuclease
						cob	82050	87177	5128	1592														nad4	86095	90943	4849	176
						exon1	82050	82250	201															exon1	86095	87633	1539
						exon2	83736	83812	77															exon2	90935	90943	9
						exon3	84800	85011	212															nad4*	91120	91545	426	842
						exon4	86507	87177	671															orf127	92388	92771	384	373	LAGLIDADG endonuclease
						orf361	82251	83336	1086		LAGLIDADG endonuclease													orf518	93145	94701	1557	1285	hypothetical protein
						orf301	85014	85919	906		LAGLIDADG endonuclease													orf315	95987	96934	948	1255
						trnC	88770	88840	71	297														cob	98190	103028	4839	380
																								exon1	98190	98679	490
																								exon2	100863	101195	333
																								exon3	102468	102808	341
																								exon4	103014	103028	15
																								orf582	98682	100430	1749		LAGLIDADG endonuclease
																								orf257	101575	102348	774		hypothetical protein
																								orf609	103409	105238	1830	1383	LAGLIDADG endonuclease
																								orf305	106622	107539	918	220	hypothetical protein
																								cob*	107760	107969	210	530
																								trnC	108500	108570	71	295
The ORFs with red color indicate that these ORFs were located in introns, while ORFs with blue color represent free-standing ORFs.

## Sheet: Table S4
Table S4 Distribution of mutation sites in tRNA genes of six Diaporthe mitogenomes
	trnC	trnD		trnH	trnK		trnL		trnM-2						trnM-3	trnQ												trnR-1			trnR-2	trnS-1	trnS-2			trnT-1	trnW	trnY-1
	10	22	47	18	6	67	17	31	30	31	39	40	57	59	16	26	27	28	39	42	43	44	45	50	52	62	64	45	55	65	71	47	20	27	51	51	16	14	20	52	54
Diaporthe caulivora	G	G	G	C	U	A	U	C	C	A	U	G	G	C	C	U	A	G	G	C	U	A	C	U	C	G	G	G	G	C	G	U	A	A	G	C	C	U	U	U	U
Diaporthe eres	G	G	G	C	U	A	U	C	U	G	C	A	A	C	C	U	A	G	G	C	U	A	C	U	C	G	G	A	A	C	A	U	C	G	U	C	U	C	C	G	U
Diaporthe longicolla	C	A	A	U	C	G	U	C	U	G	C	A	A	C	C	A	U	A	A	U	A	C	U	A	U	A	U	G	G	U	G	C	C	G	U	C	U	U	U	U	A
Diaporthe phaseolorum	C	A	A	U	C	G	U	C	U	G	C	A	A	C	C	U	A	G	G	U	A	C	U	U	C	G	G	G	G	U	G	C	C	G	U	C	U	U	U	U	A
Diaporthe sojae	C	G	G	C	U	A	A	U	U	G	C	A	A	G	U	U	A	G	G	C	U	A	C	U	C	G	G	G	G	U	G	U	C	G	U	U	U	C	C	G	U
Diaporthe sp.	C	A	A	C	U	A	U	C	U	G	C	A	A	C	C	U	A	G	G	U	A	C	U	U	C	G	G	G	G	U	G	U	C	G	U	C	U	C	C	G	U

## Sheet: Table S5
Table S5 Core protein coding gene information of the six Diaporthe species
Species	Gene	start	stop	GC skew	AT skew	GC content	Length	Ka/Ks	K2P
Diaporthe caulivora	atp6	ATG	TAA	0.0913462	0.0350691	30.6559	2714	0.0572314	0.150952
Diaporthe eres	atp6	ATG	TAA	0.105711	0.033092	29.8513	5514
Diaporthe longicolla	atp6	TTG	TAG	0.0586735	-0.00600962	32.0261	2448
Diaporthe phaseolorum	atp6	ATG	TAA	0.0468498	-0.00446713	28.3166	2186
Diaporthe sojae	atp6	ATG	TAA	0.0770492	0.0417105	29.9534	4073
Diaporthe sp.	atp6	ATG	TAA	0.0652174	0.0101857	30.6029	2405
Diaporthe caulivora	atp8	ATG	TAA	-0.15	-0.140625	23.8095	168	0.182361	0.129273
Diaporthe eres	atp8	ATG	TAA	-0.15	-0.109375	23.8095	168
Diaporthe longicolla	atp8	ATG	TAA	-0.209302	-0.12	25.5952	168
Diaporthe phaseolorum	atp8	ATG	TAA	-0.181818	-0.112903	26.1905	168
Diaporthe sojae	atp8	ATG	TAA	-0.230769	-0.100775	23.2143	168
Diaporthe sp.	atp8	ATG	TAA	-0.136364	-0.129032	26.1905	168
Diaporthe caulivora	atp9	ATG	TAA	0.230769	-0.170068	34.6667	225	0.0595192	0.174038
Diaporthe eres	atp9	ATG	TAA	0.259259	-0.194444	36	225
Diaporthe longicolla	atp9	ATG	TAA	0.240506	-0.191781	35.1111	225
Diaporthe phaseolorum	atp9	ATG	TAA	0.246753	-0.189189	34.2222	225
Diaporthe sojae	atp9	ATG	TAA	0.240506	-0.150685	35.1111	225
Diaporthe sp.	atp9	ATG	TAA	0.246753	-0.162162	34.2222	225
Diaporthe caulivora	cob	ATG	TAA	0.111542	0.0201149	27.0249	3815	0.0987955	0.107751
Diaporthe eres	cob	ATG	TAA	0.132221	-0.022409	30.3822	5128
Diaporthe longicolla	cob	ATG	TAA	0.0722543	-0.0408964	27.937	2477
Diaporthe phaseolorum	cob	ATG	TAA	0.128552	0.0122222	29.1059	2539
Diaporthe sojae	cob	ATG	TAA	0.0611643	-0.0264216	28.043	4839
Diaporthe sp.	cob	ATG	TAA	0.118457	0.00661521	28.5827	2540
Diaporthe caulivora	cox1	ATA	TAG	0.105714	-0.00496524	31.667	4421	0.0678603	0.116214
Diaporthe eres	cox1	ATA	TAA	0.110096	0.00621118	30.4214	6479
Diaporthe longicolla	cox1	ATA	TAG	0.106981	0.016172	28.9558	6876
Diaporthe phaseolorum	cox1	ATA	TAG	0.120788	-0.00121359	28.0663	6873
Diaporthe sojae	cox1	ATA	TAG	0.120174	-0.0016772	29.2985	10963
Diaporthe sp.	cox2	ATA	TAG	0.115828	-0.013314	28.5294	5780
Diaporthe caulivora	cox2	ATG	TAA	0.15142	0.0056338	30.8666	2054	0.0927908	0.104085
Diaporthe eres	cox2	ATG	TAG	0.108197	0.012825	29.7199	4105
Diaporthe longicolla	cox2	ATG	TAA	0.146832	0.00988701	31.3621	2063
Diaporthe phaseolorum	cox2	ATG	TAA	0.109877	0.006228	30.4912	5313
Diaporthe sojae	cox2	ATG	TAA	0.110941	-0.0169867	32.5529	4015
Diaporthe sp.	cox2	ATG	TAA	0.156667	0.0121515	30.015	1999
Diaporthe caulivora	cox3	GTG	TAA	0.087234	-0.0177462	29.4302	3194	0.108265	0.168397
Diaporthe eres	cox3	GTG	TAA	0.0817717	0.0110497	28.8452	4070
Diaporthe longicolla	cox3	GTG	TAA	0.0498084	-0.143898	32.2222	810
Diaporthe phaseolorum	cox3	GTG	TAA	0.0513447	-0.0310786	33.2656	2459
Diaporthe sojae	cox3	GTG	TAG	0.0865842	0.00822737	28.2148	3725
Diaporthe sp.	cox3	GTG	TAA	0.0804249	-0.041958	31.5462	2089
Diaporthe caulivora	nad1	ATG	TAG	0.152074	-0.057211	27.9519	2329	0.117277	0.0960667
Diaporthe eres	nad1	ATG	TAG	0.17412	-0.0446529	28.2831	3716
Diaporthe longicolla	nad1	ATG	TAG	0.155224	-0.0741389	28.1158	2383
Diaporthe phaseolorum	nad1	ATG	TAG	0.171014	-0.166069	29.1878	1182
Diaporthe sojae	nad1	ATG	TAG	0.174033	-0.0644796	29.053	2492
Diaporthe sp.	nad1	ATG	TAG	0.162791	-0.169451	29.1032	1182
Diaporthe caulivora	nad2	ATG	TAG	0.0548926	-0.105472	24.9405	1680	0.102854	0.140506
Diaporthe eres	nad2	ATG	TAA	0.0942501	0.0257426	32.3056	5222
Diaporthe longicolla	nad2	ATG	TAG	0.026253	-0.104972	24.8517	1686
Diaporthe phaseolorum	nad2	ATG	TAA	0.0594059	-0.0629505	27.9682	2889
Diaporthe sojae	nad2	ATG	TAA	0.0814928	-0.0368648	30.3654	4324
Diaporthe sp.	nad2	ATG	TAA	0.0653009	-0.0603237	27.695	2820
Diaporthe caulivora	nad3	ATG	TAA	0.0819672	-0.179661	29.2566	417	0.0700947	0.183144
Diaporthe eres	nad3	ATG	TAA	0.176699	0.0191865	28.3278	1818
Diaporthe longicolla	nad3	ATG	TAA	0.0983607	-0.159609	28.4382	429
Diaporthe phaseolorum	nad3	ATG	TAA	0.0983607	-0.166124	28.4382	429
Diaporthe sojae	nad3	ATG	TAA	0.0756303	-0.159322	28.744	414
Diaporthe sp.	nad3	ATG	TAA	0.0491803	-0.153094	28.4382	429
Diaporthe caulivora	nad4	ATG	TAA	0.0970655	-0.161233	28.0735	1578	0.159596	0.239145
Diaporthe eres	nad4	ATG	TAG	0.086758	-0.156863	28.0769	1560
Diaporthe longicolla	nad4	ATG	TAA	0.0696629	-0.165493	28.1467	1581
Diaporthe phaseolorum	nad4	ATG	TAA	0.0884354	-0.167104	27.8409	1584
Diaporthe sojae	nad4	ATG	TAA	0.143488	-0.0710602	28.0264	4849
Diaporthe sp.	nad4	ATG	TAA	0.0721003	-0.0407195	32.3475	5917
Diaporthe caulivora	nad4L	ATG	TAA	0.157895	0	28.1481	270	0.0774302	0.108047
Diaporthe eres	nad4L	ATG	TAA	0.146667	0.00512821	27.7778	270
Diaporthe longicolla	nad4L	ATG	TAA	0.173333	0.00512821	27.7778	270
Diaporthe phaseolorum	nad4L	ATG	TAA	0.173333	0.00512821	27.7778	270
Diaporthe sojae	nad4L	ATG	TAA	0.123457	0.0145889	30.0557	2156
Diaporthe sp.	nad4L	ATG	TAA	0.168831	0.00518135	28.5185	270
Diaporthe caulivora	nad5	ATG	TAA	0.131455	-0.085206	28.5141	2988	0.130232	0.136781
Diaporthe eres	nad5	ATG	TAA	0.107459	-0.103757	28.245	5601
Diaporthe longicolla	nad5	ATG	TAA	0.150235	-0.0917516	28.3056	3010
Diaporthe phaseolorum	nad5	ATG	TAA	0.11086	-0.0932715	29.0885	3039
Diaporthe sojae	nad5	ATG	TAA	0.106631	-0.0485923	28.2186	6680
Diaporthe sp.	nad5	ATG	TAA	0.132404	-0.157143	29.078	1974
Diaporthe caulivora	nad6	ATG	TAG	0.12987	-0.0849421	22.9167	672	0.191976	0.179109
Diaporthe eres	nad6	ATG	TAG	0.109677	-0.0947776	23.0655	672
Diaporthe longicolla	nad6	ATG	TAG	0.102564	-0.0891473	23.2143	672
Diaporthe phaseolorum	nad6	ATG	TAA	0.133333	-0.0804598	22.3214	672
Diaporthe sojae	nad6	ATG	TAG	0.139241	-0.0856031	23.5119	672
Diaporthe sp.	nad6	ATG	TAG	0.0884354	0.0430906	36.8075	3195
Diaporthe caulivora	rps3	ATG	TAA	0.122881	0.0996622	28.5024	1656	0.288968	0.196893
Diaporthe eres	rps3	ATG	TAG	0.177083	0.108179	25.2465	1521
Diaporthe longicolla	rps3	ATG	TAA	0.128954	0.105263	26.499	1551
Diaporthe phaseolorum	rps3	ATG	TAA	0.124122	0.103327	27.2148	1569
Diaporthe sojae	rps3	ATG	TAG	0.169231	0.122536	25.0482	1557
Diaporthe sp.	rps3	ATG	TAA	0.167513	0.10559	25.904	1521

## Sheet: Table S6
Table S6 Codon usage analysis of six Diaporthe mitogenomes
AmAcid	Codon	Diaporthe caulivora		Diaporthe eres		Diaporthe longicolla		Diaporthe phaseolorum		Diaporthe sojae		Diaporthe sp.
		Number	Frequency	Number	Frequency	Number	Frequency	Number	Frequency	Number	Frequency	Number	Frequency
Ala	GCG	32	0.0036343	56	0.00381601	38	0.0043123	34	0.00355425	59	0.00325589	48	0.0048647
	GCA	128	0.0145372	189	0.012879	125	0.0141852	138	0.0144261	255	0.0140721	141	0.0142901
	GCT	264	0.029983	391	0.026644	272	0.030867	272	0.028434	438	0.0241709	288	0.0291882
	GCC	45	0.00511073	85	0.00579216	56	0.00635497	69	0.00721305	109	0.00601512	79	0.00800649
Cys	TGT	66	0.00749574	118	0.00804089	54	0.00612801	59	0.00616768	168	0.00927101	67	0.00679031
	TGC	13	0.00147643	42	0.00286201	12	0.00136178	16	0.00167259	54	0.00297997	29	0.00293909
Asp	GAT	247	0.0280522	461	0.031414	242	0.0274626	277	0.0289567	548	0.0302412	257	0.0260464
	GAC	43	0.00488359	109	0.0074276	39	0.00442578	48	0.00501777	145	0.00800177	58	0.00587818
Glu	GAG	67	0.00760931	150	0.0102215	55	0.00624149	66	0.00689944	192	0.0105954	77	0.00780379
	GAA	239	0.0271437	457	0.0311414	232	0.0263277	266	0.0278068	555	0.0306274	262	0.0265532
Phe	TTT	489	0.0555366	785	0.0534923	494	0.0560599	527	0.0550909	876	0.0483417	501	0.0507753
	TTC	141	0.0160136	223	0.0151959	122	0.0138448	147	0.0153669	282	0.0155621	165	0.0167224
Gly	GGG	65	0.00738217	130	0.0088586	47	0.00533364	69	0.00721305	156	0.0086088	80	0.00810783
	GGA	166	0.0188529	295	0.0201022	179	0.0203132	185	0.0193393	316	0.0174383	209	0.0211817
	GGT	295	0.0335037	457	0.0311414	262	0.0297322	295	0.0308384	526	0.0290271	300	0.0304044
	GGC	29	0.00329358	37	0.00252129	30	0.00340445	28	0.00292703	85	0.00469069	55	0.00557414
His	CAT	114	0.0129472	203	0.013833	116	0.0131639	125	0.0130671	253	0.0139617	126	0.0127698
	CAC	37	0.00420216	75	0.00511073	49	0.0055606	47	0.00491323	94	0.00518735	61	0.00618222
Ile	ATA	436	0.0495173	620	0.0422487	408	0.0463005	446	0.0466235	735	0.0405607	420	0.0425661
	ATT	380	0.0431573	584	0.0397956	377	0.0427826	400	0.0418148	718	0.0396225	393	0.0398297
	ATC	75	0.00851789	149	0.0101533	77	0.00873808	74	0.00773573	162	0.0089399	95	0.00962805
Lys	AAG	86	0.00976718	235	0.0160136	103	0.0116886	100	0.0104537	303	0.0167209	116	0.0117564
	AAA	439	0.049858	786	0.0535605	437	0.0495915	514	0.053732	953	0.0525909	447	0.0453025
Leu	TTG	76	0.00863146	150	0.0102215	87	0.0098729	87	0.00909471	208	0.0114784	94	0.00952671
	TTA	735	0.0834753	1042	0.0710051	755	0.0856786	804	0.0840477	1249	0.0689256	761	0.0771258
	CTG	21	0.00238501	54	0.00367973	20	0.00226963	19	0.0019862	68	0.00375255	46	0.004662
	CTA	106	0.0120386	165	0.0112436	107	0.0121425	107	0.0111854	236	0.0130236	137	0.0138847
	CTT	139	0.0157865	251	0.0171039	139	0.0157739	151	0.0157851	323	0.0178246	153	0.0155062
	CTC	10	0.00113572	42	0.00286201	18	0.00204267	12	0.00125444	66	0.00364218	11	0.00111483
Met	ATG	206	0.0233958	310	0.0211244	201	0.0228098	205	0.0214301	347	0.0191491	220	0.0222965
Asn	AAT	461	0.0523566	693	0.0472232	475	0.0539038	518	0.0541501	976	0.0538602	468	0.0474308
	AAC	103	0.0116979	177	0.0120613	119	0.0135043	120	0.0125444	224	0.0123613	129	0.0130739
Pro	CCG	16	0.00181715	36	0.00245315	23	0.00261008	8	0.000836295	49	0.00270405	30	0.00304044
	CCA	76	0.00863146	118	0.00804089	80	0.00907853	80	0.00836295	160	0.00882953	98	0.0099321
	CCT	169	0.0191936	299	0.0203748	168	0.0190649	197	0.0205938	375	0.0206942	200	0.0202696
	CCC	24	0.00272572	33	0.00224872	18	0.00204267	14	0.00146352	83	0.00458032	24	0.00243235
Gln	CAG	29	0.00329358	76	0.00517888	27	0.003064	31	0.00324064	100	0.00551846	52	0.00527009
	CAA	167	0.0189665	294	0.0200341	177	0.0200862	168	0.0175622	381	0.0210253	191	0.0193575
Arg	AGG	18	0.00204429	52	0.00354344	22	0.0024966	20	0.00209074	54	0.00297997	44	0.00445931
	AGA	198	0.0224872	316	0.0215332	205	0.0232637	249	0.0260297	386	0.0213013	238	0.0241208
	CGG	11	0.00124929	21	0.00143101	12	0.00136178	11	0.00114991	34	0.00187628	19	0.00192561
	CGA	18	0.00204429	53	0.00361158	13	0.00147526	14	0.00146352	52	0.0028696	23	0.002331
	CGT	55	0.00624645	103	0.00701874	55	0.00624149	67	0.00700397	115	0.00634623	89	0.00901997
	CGC	7	0.000795003	32	0.00218058	7	0.000794371	3	0.000313611	38	0.00209701	16	0.00162157
Ser	AGT	286	0.0324815	379	0.0258262	268	0.0304131	288	0.0301066	453	0.0249986	303	0.0307084
	AGC	57	0.00647359	89	0.00606474	38	0.0043123	56	0.00585407	126	0.00695326	92	0.00932401
	TCG	25	0.0028393	61	0.00415673	25	0.00283704	25	0.00261342	88	0.00485624	24	0.00243235
	TCA	154	0.0174901	270	0.0183986	159	0.0180436	179	0.0187121	348	0.0192042	188	0.0190534
	TCT	226	0.0256672	441	0.0300511	245	0.027803	287	0.0300021	510	0.0281441	280	0.0283774
	TCC	23	0.00261215	67	0.00456559	25	0.00283704	15	0.00156805	84	0.00463551	36	0.00364853
Thr	ACG	17	0.00193072	42	0.00286201	29	0.00329097	29	0.00303157	70	0.00386292	34	0.00344583
	ACA	170	0.0193072	242	0.0164906	162	0.018384	182	0.0190257	316	0.0174383	177	0.0179386
	ACT	223	0.0253265	355	0.0241908	225	0.0255334	241	0.0251934	445	0.0245571	252	0.0255397
	ACC	27	0.00306644	50	0.00340716	25	0.00283704	23	0.00240435	102	0.00562883	37	0.00374987
Val	GTG	39	0.0044293	96	0.00654174	52	0.00590104	48	0.00501777	99	0.00546327	61	0.00618222
	GTA	222	0.0252129	327	0.0222828	203	0.0230368	221	0.0231027	395	0.0217979	212	0.0214858
	GTT	230	0.0261215	383	0.0260988	236	0.0267817	255	0.0266569	465	0.0256608	242	0.0245262
	GTC	21	0.00238501	52	0.00354344	27	0.003064	23	0.00240435	73	0.00402848	31	0.00314179
Trp	TGG	7	0.000795003	21	0.00143101	12	0.00136178	14	0.00146352	38	0.00209701	22	0.00222965
	TGA	97	0.0110165	145	0.00988075	100	0.0113482	100	0.0104537	186	0.0102643	102	0.0103375
Tyr	TAT	336	0.0381601	537	0.0365928	314	0.0356332	370	0.0386787	604	0.0333315	337	0.0341543
	TAC	104	0.0118115	164	0.0111755	113	0.0128234	123	0.012858	213	0.0117543	120	0.0121618

## Sheet: Table S7
Table S7 Local BLAST analysis of the six Diaporthe species mitogenomes against themselves
Species	Identity	Length of repeat (bp)	Mismatched bases (bp)	Gaps (bp)	from	to	from	to	evalue
Diaporthe caulivora	0.952756	127	6	3	10622	10745	7267	7393	7e-52
Diaporthe caulivora	0.92437	119	9	9	31773	31891	11816	11925	1e-43
Diaporthe caulivora	0.985075	67	1	0	48835	48901	16273	16339	2e-26
Diaporthe caulivora	0.971429	70	2	1	48832	48901	5108	5040	8e-26
Diaporthe caulivora	0.983871	62	1	0	16278	16339	5101	5040	1e-23
Diaporthe caulivora	0.984127	63	1	1	43319	43381	40890	40829	4e-23
Diaporthe caulivora	0.870588	85	11	0	40840	40924	36805	36889	1e-22
Diaporthe caulivora	1	54	0	0	42980	43033	8127	8074	6e-21
Diaporthe caulivora	0.95	60	3	0	53309	53368	3910	3969	7e-20
Diaporthe caulivora	0.722772	202	56	6	10240	10440	8127	8323	7e-20
Diaporthe caulivora	0.890411	73	8	3	42154	42223	41541	41613	7e-20
Diaporthe caulivora	0.962264	53	2	0	43317	43369	36857	36805	1e-17
Diaporthe caulivora	0.903226	62	6	0	33434	33495	5032	5093	4e-17
Diaporthe caulivora	0.932203	59	4	1	40828	40886	5036	5093	4e-17
Diaporthe caulivora	0.915254	59	5	0	43309	43367	16272	16330	1e-16
Diaporthe caulivora	0.979592	49	1	0	33447	33495	16334	16286	1e-16
Diaporthe caulivora	0.893939	66	7	1	36800	36864	33443	33508	1e-16
Diaporthe caulivora	0.979592	49	1	0	48848	48896	33495	33447	1e-16
Diaporthe caulivora	0.945455	55	3	1	40832	40886	16339	16286	5e-16
Diaporthe caulivora	0.945455	55	3	1	48848	48901	40886	40832	5e-16
Diaporthe caulivora	1	45	0	0	43323	43367	5093	5049	5e-16
Diaporthe caulivora	1	45	0	0	43322	43366	33496	33452	5e-16
Diaporthe caulivora	1	45	0	0	40843	40887	33452	33496	5e-16
Diaporthe caulivora	1	45	0	0	43323	43367	48848	48892	5e-16
Diaporthe caulivora	0.978723	47	1	0	40842	40888	1389	1343	2e-15
Diaporthe caulivora	0.978723	47	1	0	43321	43367	1343	1389	2e-15
Diaporthe caulivora	0.977778	45	1	0	33452	33496	1388	1344	2e-14
Diaporthe caulivora	0.977778	45	1	0	16286	16330	1345	1389	2e-14
Diaporthe caulivora	0.977778	45	1	0	48848	48892	1345	1389	2e-14
Diaporthe caulivora	0.977778	45	1	0	5049	5093	1389	1345	2e-14
Diaporthe caulivora	0.977778	45	1	0	36807	36851	5049	5093	2e-14
Diaporthe caulivora	0.977778	45	1	0	36807	36851	16330	16286	2e-14
Diaporthe caulivora	0.977778	45	1	0	48848	48892	36851	36807	2e-14
Diaporthe caulivora	0.957447	47	2	0	36807	36853	1389	1343	2e-14
Diaporthe caulivora	0.93617	47	3	0	21108	21154	21154	21108	8e-13
Diaporthe caulivora	0.93617	47	3	0	24625	24671	24671	24625	8e-13
Diaporthe caulivora	0.934783	46	3	0	36907	36952	21096	21141	3e-12
Diaporthe caulivora	0.8	80	16	5	30325	30404	24889	24963	1e-11
Diaporthe caulivora	0.833333	66	11	2	35757	35820	5627	5692	1e-11
Diaporthe eres	0.866554	592	79	0	37165	37756	33682	34273	0
Diaporthe eres	0.932292	384	26	4	49462	49842	8514	8896	9e-163
Diaporthe eres	0.808791	455	87	0	36684	37138	33051	33505	7e-120
Diaporthe eres	0.922018	218	17	0	16504	16721	14159	14376	3e-86
Diaporthe eres	0.891429	175	19	0	12753	12927	8092	8266	4e-60
Diaporthe eres	0.671485	761	250	19	79029	79781	10147	9398	2e-56
Diaporthe eres	0.661039	770	261	92	64789	65542	38935	39628	1e-52
Diaporthe eres	0.774892	231	52	21	10358	10587	8181	8391	5e-46
Diaporthe eres	0.743945	289	84	21	38927	39203	22497	22776	6e-45
Diaporthe eres	0.778351	194	43	9	42238	42422	38941	39134	5e-39
Diaporthe eres	0.793296	179	39	9	42240	42412	22513	22688	3e-36
Diaporthe eres	0.685366	410	129	11	39260	39665	3785	4187	6e-32
Diaporthe eres	0.816901	142	26	7	85724	85865	28027	28161	6e-32
Diaporthe eres	0.679245	371	119	48	26029	26396	22478	22803	6e-32
Diaporthe eres	0.816176	136	25	0	64794	64929	22510	22645	8e-31
Diaporthe eres	0.877358	106	13	0	80650	80755	80546	80651	8e-31
Diaporthe eres	0.754011	187	46	12	72128	72314	42237	72314	8e-31
Diaporthe eres	0.804348	138	27	0	64796	64933	42239	42376	3e-29
Diaporthe eres	0.74	200	52	19	72130	72324	22512	22697	1e-27
Diaporthe eres	0.739796	196	51	9	38942	39128	26063	26258	2e-26
Diaporthe eres	0.917647	85	7	1	70283	70367	69741	69824	2e-26
Diaporthe eres	0.781022	137	30	0	72131	72267	64797	64933	7e-25
Diaporthe eres	0.725	200	55	12	72119	72314	38932	39123	2e-24
Diaporthe eres	0.73399	203	54	24	42231	42412	26055	26254	9e-24
Diaporthe eres	0.77027	148	34	2	64788	64934	26055	64934	3e-23
Diaporthe eres	0.848837	86	13	1	12842	12927	10358	10443	6e-20
Diaporthe eres	0.672727	385	126	14	21006	21380	3930	4310	2e-19
Diaporthe eres	0.723757	181	50	6	21006	21380	3930	4310	7e-19
Diaporthe eres	0.884058	69	8	0	62741	62809	21988	22056	8e-18
Diaporthe eres	0.736196	163	43	18	41739	41888	277	434	1e-16
Diaporthe eres	0.8	85	17	11	38328	38412	30696	30769	1e-14
Diaporthe eres	0.958333	48	2	0	78307	78354	75925	75972	1e-14
Diaporthe eres	0.833333	72	12	0	51761	51832	39498	39569	5e-14
Diaporthe eres	0.721519	158	44	8	84942	85095	39973	40126	5e-14
Diaporthe eres	0.695876	194	59	14	72131	72314	26064	26253	2e-13
Diaporthe eres	0.790698	86	18	0	39146	39231	26312	26397	2e-13
Diaporthe eres	0.641538	650	233	31	41055	41681	23055	23696	6e-13
Diaporthe eres	0.698864	176	53	2	39952	40126	21553	21727	2e-12
Diaporthe eres	0.793478	92	19	4	41034	41123	26663	26752	2e-12
Diaporthe eres	0.71831	142	40	4	72769	72908	41066	41205	2e-12
Diaporthe eres	0.918367	49	4	0	69678	69726	66950	66902	2e-12
Diaporthe eres	0.71875	128	36	0	34726	34853	41066	41193	8e-12
Diaporthe eres	0.916667	48	4	0	56847	56894	56894	56847	8e-12
Diaporthe eres	0.807692	78	15	3	27900	27975	25731	25807	3e-11
Diaporthe longicolla	0.895833	336	35	12	50384	50716	49328	49654	5e-123
Diaporthe longicolla	0.82266	203	36	0	21582	21784	20463	20665	5e-53
Diaporthe longicolla	0.938462	130	8	3	39944	40073	39154	39280	8e-51
Diaporthe longicolla	0.985507	69	1	0	39958	40026	13786	13854	2e-27
Diaporthe longicolla	0.873684	95	12	10	40027	40116	7783	7872	3e-25
Diaporthe longicolla	0.956522	69	3	0	39168	39236	13786	13854	9e-25
Diaporthe longicolla	0.932432	74	5	4	27498	27567	21988	21915	9e-25
Diaporthe longicolla	0.876404	89	11	1	21137	21225	20670	20757	1e-23
Diaporthe longicolla	0.983051	59	1	0	41853	41911	40980	41038	5e-22
Diaporthe longicolla	1	54	0	0	38355	38408	25266	25319	6e-21
Diaporthe longicolla	0.965517	58	2	0	29702	29759	7826	7883	2e-20
Diaporthe longicolla	0.9375	64	4	3	40977	41037	28344	28281	2e-20
Diaporthe longicolla	0.871795	78	10	2	25265	25340	17296	17373	2e-19
Diaporthe longicolla	0.964286	56	2	0	38350	38405	17292	17347	2e-19
Diaporthe longicolla	0.963636	55	2	0	30594	30648	30253	30307	8e-19
Diaporthe longicolla	0.919355	62	5	0	25259	25320	17212	17273	3e-18
Diaporthe longicolla	0.980392	51	1	0	38356	38406	17220	17270	1e-17
Diaporthe longicolla	0.933333	60	4	1	31495	31554	30257	30315	1e-17
Diaporthe longicolla	0.918033	61	5	3	41853	41910	28341	28281	4e-17
Diaporthe longicolla	0.892308	65	7	0	39240	39304	39304	39240	4e-17
Diaporthe longicolla	1	47	0	0	17301	17347	17223	17269	4e-17
Diaporthe longicolla	0.75	124	31	26	41793	41909	37368	37264	4e-17
Diaporthe longicolla	0.979592	49	1	0	39313	39361	27639	27687	1e-16
Diaporthe longicolla	0.960784	51	2	0	25691	25741	17413	17463	1e-16
Diaporthe longicolla	0.840909	88	14	4	40041	40126	7869	7784	4e-16
Diaporthe longicolla	0.796117	103	21	8	40028	40126	40126	40028	2e-15
Diaporthe longicolla	0.960784	51	2	1	31496	31546	30599	30648	2e-15
Diaporthe longicolla	1	44	0	0	53531	53574	53574	53531	2e-15
Diaporthe longicolla	0.835616	73	12	8	28364	28428	28268	28340	2e-14
Diaporthe longicolla	0.924528	53	4	2	40981	41033	28428	28378	7e-14
Diaporthe longicolla	0.691176	204	63	12	13059	13252	10935	11136	2e-13
Diaporthe longicolla	0.907407	54	5	1	24823	24876	23879	23931	8e-13
Diaporthe longicolla	0.93617	47	3	0	39590	39636	28993	29039	8e-13
Diaporthe longicolla	0.90566	53	5	2	41854	41906	28428	28378	8e-13
Diaporthe longicolla	0.934783	46	3	0	22458	22503	8229	8274	3e-12
Diaporthe longicolla	0.916667	48	4	0	29719	29766	29034	28987	3e-12
Diaporthe longicolla	0.916667	48	4	0	37321	37368	37368	37321	3e-12
Diaporthe longicolla	0.916667	48	4	0	41792	41839	41839	41792	3e-12
Diaporthe longicolla	0.810127	79	15	12	7797	7869	7869	7797	1e-11
Diaporthe longicolla	0.975	40	1	0	39779	39818	27948	27909	1e-11
Diaporthe longicolla	0.884615	52	6	0	28813	28864	28864	28813	1e-11
Diaporthe longicolla	0.864865	74	10	6	29660	29730	29730	29660	1e-11
Diaporthe longicolla	1	37	0	0	40437	40473	35067	35031	1e-11
Diaporthe longicolla	0.846154	65	10	4	40033	40097	38933	38873	1e-11
Diaporthe longicolla	0.862069	58	8	3	46894	46951	40418	40472	1e-11
Diaporthe longicolla	0.974359	39	1	0	39266	39304	38895	38933	3e-11
Diaporthe longicolla	0.914894	47	4	3	35106	35149	28438	28484	3e-11
Diaporthe phaseolorum	0.816129	45	1	0	34217	34836	32301	32920	2e-173
Diaporthe phaseolorum	0.836788	386	63	2	40025	40409	39941	40325	4e-113
Diaporthe phaseolorum	0.920398	201	16	1	40759	40958	38753	38953	8e-78
Diaporthe phaseolorum	0.817869	291	53	2	40120	40409	39952	40241	4e-75
Diaporthe phaseolorum	0.859223	206	29	0	40204	40409	39952	40157	1e-63
Diaporthe phaseolorum	0.878788	165	20	6	38289	38448	9359	9522	3e-51
Diaporthe phaseolorum	0.938596	114	7	6	23400	23512	23173	23281	2e-41
Diaporthe phaseolorum	0.819549	133	24	0	40277	40409	39941	40073	4e-31
Diaporthe phaseolorum	0.862385	109	15	6	29000	29108	23162	23264	1e-30
Diaporthe phaseolorum	0.971429	70	2	0	2326	2395	1422	1491	8e-27
Diaporthe phaseolorum	0.945946	74	4	1	57590	57663	49559	49487	3e-25
Diaporthe phaseolorum	0.836538	104	17	9	29011	29111	23400	23497	1e-24
Diaporthe phaseolorum	0.820513	117	21	12	42264	42370	18916	19030	4e-24
Diaporthe phaseolorum	1	60	0	0	61101	61160	1077	1018	4e-24
Diaporthe phaseolorum	0.909091	77	7	5	54042	54113	53681	53605	1e-23
Diaporthe phaseolorum	0.907895	76	7	4	61448	61519	517	592	5e-23
Diaporthe phaseolorum	0.92	75	6	1	49463	49537	49403	49476	5e-23
Diaporthe phaseolorum	0.982456	57	1	0	49479	49535	42464	42408	8e-21
Diaporthe phaseolorum	0.966102	59	2	0	49415	49473	42467	42409	8e-21
Diaporthe phaseolorum	0.924242	66	5	0	48989	49054	44897	44832	3e-20
Diaporthe phaseolorum	0.95082	61	3	0	49849	49909	49620	49680	3e-20
Diaporthe phaseolorum	0.840426	94	15	8	52147	52236	29111	29022	3e-20
Diaporthe phaseolorum	0.949153	59	3	0	49841	49899	10575	10517	3e-19
Diaporthe phaseolorum	0.981481	54	1	0	51345	51398	50695	50642	3e-19
Diaporthe phaseolorum	1	51	0	0	49620	49670	10567	10517	3e-19
Diaporthe phaseolorum	0.878378	74	9	1	57933	58006	22239	22311	4e-18
Diaporthe phaseolorum	0.947368	57	3	0	57607	57663	49482	49426	4e-18
Diaporthe phaseolorum	1	47	0	0	50070	50116	44878	44832	5e-17
Diaporthe phaseolorum	1	47	0	0	50070	50116	49008	49054	5e-17
Diaporthe phaseolorum	0.979592	49	1	0	57615	57663	42408	42456	2e-16
Diaporthe phaseolorum	0.825	80	14	0	14653	14732	7988	8067	6e-16
Diaporthe phaseolorum	0.96	50	2	0	52198	52247	51912	51863	6e-16
Diaporthe phaseolorum	0.912281	57	2	3	50061	50117	44823	44876	7e-15
Diaporthe phaseolorum	0.896552	58	6	5	51828	51885	23399	23451	7e-15
Diaporthe phaseolorum	0.978723	47	1	1	51871	51916	50072	50118	2e-14
Diaporthe phaseolorum	0.894737	57	6	5	51829	51885	23173	23224	2e-14
Diaporthe phaseolorum	0.777778	90	20	19	44784	44873	29092	29022	2e-14
Diaporthe phaseolorum	1	42	0	0	51871	51912	44876	44835	2e-14
Diaporthe phaseolorum	0.894737	57	6	5	23173	23224	51829	51885	2e-14
Diaporthe phaseolorum	1	42	0	0	44835	44876	51912	51871	2e-14
Diaporthe phaseolorum	1	42	0	0	49010	49051	51871	51912	2e-14
Diaporthe phaseolorum	1	42	0	0	56813	56854	56854	56813	2e-14
Diaporthe phaseolorum	0.736842	133	35	2	30854	30985	13666	13797	9e-14
Diaporthe phaseolorum	0.956522	46	2	0	50072	50117	50117	50072	9e-14
Diaporthe phaseolorum	0.859375	64	9	3	49008	49071	44829	44889	3e-13
Diaporthe phaseolorum	0.92	50	4	0	44829	44878	44878	44829	3e-13
Diaporthe phaseolorum	0.955556	45	2	0	50073	50117	49054	49010	3e-13
Diaporthe phaseolorum	0.955556	45	2	0	51868	51912	50120	50076	3e-13
Diaporthe phaseolorum	0.954545	44	2	0	49011	49054	49054	49011	1e-12
Diaporthe phaseolorum	0.861111	72	10	4	49473	49542	49542	49473	1e-12
Diaporthe phaseolorum	0.934783	46	3	0	61174	61219	10673	10628	4e-12
Diaporthe phaseolorum	0.857143	63	9	6	52182	52236	49012	49010	4e-12
Diaporthe phaseolorum	0.953488	43	2	0	52197	52239	44834	44876	4e-12
Diaporthe phaseolorum	0.953488	43	2	0	52197	52239	50114	50072	4e-12
Diaporthe phaseolorum	0.954545	44	2	2	45891	45932	29104	29061	1e-11
Diaporthe phaseolorum	0.776596	94	21	5	61524	61616	50607	50696	4e-11
Diaporthe phaseolorum	0.884615	52	6	4	52191	52238	50964	51015	4e-11
Diaporthe phaseolorum	0.866667	60	8	2	24905	24963	9409	9467	4e-11
Diaporthe phaseolorum	1	36	0	0	33628	33663	23212	23177	4e-11
Diaporthe phaseolorum	1	36	0	0	33628	33663	23439	23404	4e-11
Diaporthe phaseolorum	0.95122	41	2	0	51872	51912	44832	44872	4e-11
Diaporthe phaseolorum	0.897959	49	5	4	50970	51018	44834	44878	4e-11
Diaporthe phaseolorum	0.897959	49	5	4	50970	51018	50114	50070	4e-11
Diaporthe phaseolorum	0.913043	46	4	0	52197	52242	50075	50120	4e-11
Diaporthe phaseolorum	0.897959	49	5	4	49008	49052	51018	50970	4e-11
Diaporthe phaseolorum	0.95122	41	2	0	49014	49054	51912	51872	4e-11
Diaporthe phaseolorum	0.913043	46	4	0	50075	50120	52197	52242	4e-11
Diaporthe sojae	0.787997	1283	272	11	93449	94727	80650	79375	0
Diaporthe sojae	0.848806	754	114	23	105572	106311	31919	32663	0
Diaporthe sojae	0.841615	644	102	0	34127	34770	29733	30376	0
Diaporthe sojae	0.71847	1229	346	25	91156	92378	86422	87631	2e-180
Diaporthe sojae	0.846575	365	66	0	40722	41086	40638	41002	3e-113
Diaporthe sojae	0.696935	881	267	10	79830	80705	12085	12960	4e-100
Diaporthe sojae	0.69222	874	269	22	93413	94278	12938	12079	2e-91
Diaporthe sojae	0.85274	292	43	0	40795	41086	40627	40918	6e-91
Diaporthe sojae	0.789668	271	57	11	46042	46303	11308	11576	2e-58
Diaporthe sojae	0.832512	203	34	1	106336	106537	37067	37269	5e-54
Diaporthe sojae	0.827751	209	36	7	25122	25328	21104	21307	2e-53
Diaporthe sojae	0.808036	224	43	2	41436	41657	39431	39654	2e-53
Diaporthe sojae	0.742671	307	79	23	61693	61976	21517	21823	3e-51
Diaporthe sojae	0.767717	195	59	31	60307	60560	58268	58490	3e-50
Diaporthe sojae	0.802885	208	41	0	40879	41086	40627	40834	5e-48
Diaporthe sojae	0.831325	166	28	0	37568	37733	15089	15254	4e-43
Diaporthe sojae	0.890625	128	14	5	21310	21434	19865	19990	8e-39
Diaporthe sojae	0.860656	122	17	6	82657	82773	47809	47929	9e-32
Diaporthe sojae	0.866667	120	16	4	45961	46079	11295	11179	3e-31
Diaporthe sojae	0.695793	309	94	30	21518	21823	15056	15337	3e-31
Diaporthe sojae	0.701754	285	85	17	61683	61959	15045	15320	1e-30
Diaporthe sojae	0.853211	109	16	7	82544	82647	47599	47705	2e-27
Diaporthe sojae	0.798507	134	27	0	37567	37700	21550	21683	7e-27
Diaporthe sojae	0.741758	182	47	9	61727	61908	37568	37740	7e-27
Diaporthe sojae	0.727749	191	52	19	83813	84003	37568	37739	3e-26
Diaporthe sojae	0.73516	219	58	14	105360	105571	34832	35043	3e-25
Diaporthe sojae	0.727749	191	52	1	83813	84003	21551	21740	5e-23
Diaporthe sojae	0.790323	124	26	0	40963	41086	40627	40750	5e-23
Diaporthe sojae	0.9	80	8	1	106408	106486	32849	32928	2e-22
Diaporthe sojae	0.928571	70	5	1	35155	35223	31921	31990	7e-21
Diaporthe sojae	0.713542	192	55	10	83812	84003	61726	61907	2e-20
Diaporthe sojae	0.741722	151	39	2	83801	83950	15077	15226	1e-17
Diaporthe sojae	0.884058	69	8	0	69189	69257	18903	18971	1e-17
Diaporthe sojae	0.876712	73	9	1	105584	105656	35170	35241	4e-17
Diaporthe sojae	0.920635	63	5	2	33320	33381	33381	33320	5e-16
Diaporthe sojae	0.833333	78	13	0	28946	29023	6549	6626	2e-15
Diaporthe sojae	0.913793	58	5	0	76020	76077	13985	14042	2e-15
Diaporthe sojae	0.79798	99	20	5	37115	37209	32822	32919	6e-15
Diaporthe sojae	0.722581	155	43	6	99923	100072	59407	59560	2e-14
Diaporthe sojae	0.844156	77	12	2	95428	95503	95366	95441	2e-14
Diaporthe sojae	0.700599	167	50	3	59403	59569	30726	30889	3e-13
Diaporthe sojae	0.734266	143	38	6	84458	84597	36384	36523	3e-13
Diaporthe sojae	0.775862	116	26	9	67691	67804	28917	29025	9e-13
Diaporthe sojae	0.903846	52	5	0	96347	96398	77364	77313	3e-12
Diaporthe sojae	0.697987	149	45	11	58302	58450	27268	27405	4e-11
Diaporthe sp.	0.819444	360	65	0	46386	46745	42038	42397	2e-98
Diaporthe sp.	0.9875	80	1	0	32329	32408	32275	32354	2e-33
Diaporthe sp.	0.926471	68	5	0	37239	37306	6773	6840	2e-21
Diaporthe sp.	0.728643	199	54	9	6138	6331	4119	4313	2e-20
Diaporthe sp.	0.949153	59	3	1	32897	32955	3105	3162	4e-18
Diaporthe sp.	0.962963	54	2	0	6808	6861	4010	4063	4e-18
Diaporthe sp.	0.901639	61	6	0	52682	52742	34928	34868	2e-16
Diaporthe sp.	0.825	80	12	0	56793	56872	50206	50285	5e-16
Diaporthe sp.	0.867647	68	9	8	34823	34885	32542	32606	2e-15
Diaporthe sp.	0.977778	45	1	0	34869	34913	10592	10636	2e-14
Diaporthe sp.	1	42	0	0	38767	38808	38808	38767	2e-14
Diaporthe sp.	0.907407	54	5	0	52697	52750	10636	10583	8e-14
Diaporthe sp.	0.835616	73	12	1	22965	23036	10586	10658	8e-14
Diaporthe sp.	0.942308	52	3	2	37245	37295	6829	6779	3e-13
Diaporthe sp.	0.94	50	3	1	28701	28750	28418	28466	3e-13
Diaporthe sp.	1	39	0	0	39283	39321	36738	36776	1e-12
Diaporthe sp.	0.97561	41	1	0	52696	52736	23016	22976	3e-12
Diaporthe sp.	0.97561	41	1	0	34874	34914	22976	23016	3e-12
Diaporthe sp.	0.752212	113	28	12	51622	51723	5716	5827	4e-11
Diaporthe sp.	0.913043	46	4	0	3894	3939	3939	3894	4e-11

## Sheet: Table S8
Table S8 Tandem repeats detected in the mitogenomes of six Diaporthe species using the Tandem Repeats Finder
Species	Indices	Period Size	Copy Number	Consensus Size	Percent Matches	Percent Indels	Score	Entropy (0-2)	Repeat motif
Diaporthe caulivora	7417--7470	23	2.3	24	74	3	56	1.42	ATTTATTTTATTTGTTAGTACTAA
Diaporthe caulivora	16043--16081	16	2.4	16	87	8	53	1.24	ATAATATAAATAATTT
Diaporthe caulivora	17760--17845	31	2.9	30	75	5	93	1.75	AACACCTTTAAAGAAAGGATAAAGTTTATA
Diaporthe caulivora	19475--19506	15	2.1	15	94	0	55	1.58	TTACATTAACATGAA
Diaporthe caulivora	33270--33310	7	5.9	7	100	0	82	1.84	AAGTACG
Diaporthe caulivora	41652--41695	7	6.3	7	97	0	79	1.4	ATATGTA
Diaporthe caulivora	48257--48297	21	2	21	100	0	82	1.95	CCATACTGACTTCGTAGTCAT
Diaporthe caulivora	48468--48500	14	2.4	14	100	0	66	1.94	ATGACGAAGTCTTT
Diaporthe eres	11931--11965	17	2	18	88	5	54	1.85	AGAGAGAATAGCTCTTTT
Diaporthe eres	21701--21765	26	2.5	26	95	2	114	1.8	ATACGTTAAGATAAAATCCGGTATGA
Diaporthe eres	22400--22453	23	2.3	24	74	3	56	1.42	ATTTATTTTATTTGTTAGTACTAA
Diaporthe eres	25434--25461	6	4.7	6	100	0	56	1	AAGGGA
Diaporthe eres	30218--30250	7	4.7	7	100	0	66	1.96	CAGTACG
Diaporthe eres	40745--40771	6	4.5	6	100	0	54	1.43	TTCTAC
Diaporthe eres	42565--42648	31	2.8	30	74	3	87	1.76	AACACCTTTAAAGAAAGGATAAAGTATATA
Diaporthe eres	57019--57080	27	2.3	27	94	0	106	1.7	TATTTTGTTACATACTTCTGGCTGTTA
Diaporthe eres	69334--69384	24	2.3	23	86	10	70	1.77	TTTGTTATTTGTATTCAACGAAC
Diaporthe eres	78673--78758	20	4.3	20	88	5	129	1.72	GAAATAGCCAATGACCAAAG
Diaporthe eres	80211--80245	6	5.8	6	100	0	70	1	TGGTGT
Diaporthe eres	80296--80329	15	2.3	15	90	5	52	1.6	TTGATTTGATTCTGA
Diaporthe eres	80553--80752	52	3.8	52	91	0	310	1.95	AATCGAACCATATGACATCATGATTGTCATGTGAACCGGTCAGAAGACTCAG
Diaporthe eres	80889--80935	21	2.2	22	84	3	60	1.91	TGACAAATCAAAGTGGCGGTGC
Diaporthe eres	81613--81644	12	2.7	12	95	0	55	1.27	CTCTTCCTCTCA
Diaporthe longicolla	17009--17051	21	2	22	81	4	52	1.62	AAAGCATTAACTAAATTAAGTA
Diaporthe longicolla	35183--35207	13	1.9	13	100	0	50	1.91	AGACGTAGTCGGC
Diaporthe longicolla	39844--39916	37	2	37	100	0	146	1.95	CGCACTCCTTCCTCCTACGAAGTCAGGCAGGAGGCT
Diaporthe longicolla	53515--53546	8	4	8	100	0	64	1.81	GGCTACGC
Diaporthe phaseolorum	1050--1091	7	6	7	100	0	84	1.38	AGGCAGG
Diaporthe phaseolorum	10437--10495	9	6.6	9	96	0	109	1.89	TACGGCGAC
Diaporthe phaseolorum	21933--21992	26	2.3	26	91	0	93	1.77	TAAGATAAAATCCGGTATGAATACAT
Diaporthe phaseolorum	34660--34703	21	2	22	82	4	54	1.61	AAAAGCATTAACTAAATTAAGT
Diaporthe phaseolorum	39958--40409	84	5.4	84	83	3	498	1.72	ATAATCCTAAATATAAATATAATGAGGATTATAAATTAAAAAGTGGTAAGTGAAGAAAAGTAGTCGGTAATGCTTTTGATATAA
Diaporthe phaseolorum	44991--45090	36	2.8	36	90	0	146	1.89	AAGGTTACCAAAAAGCTATAAAGACTGCTTTAGAAT
Diaporthe phaseolorum	49418--49534	61	1.9	61	100	0	234	1.99	CCTGACTTCTGTGCCCCTGCCATACTACTGACGTAGTATGGAGGGGCCAGAAGTCAAGCAG
Diaporthe phaseolorum	50612--50668	10	5.7	10	100	0	114	1.57	GCCTGGCTTC
Diaporthe phaseolorum	61101--61128	7	4	7	100	0	56	1.38	CCTGCCT
Diaporthe phaseolorum	61556--61667	10	11.2	10	100	0	224	1.73	AGGCTGCGCC
Diaporthe sojae	18563--18627	26	2.5	26	87	2	96	1.79	ATACGTTAAGATAAAATCGGGTATGA
Diaporthe sojae	19304--19357	23	2.3	24	74	3	56	1.42	ATTTATTTTATTTGTTAGTACTAA
Diaporthe sojae	33316--33361	24	1.9	24	100	0	92	1.42	AGAAATAAATTTAATTTTTTCTAA
Diaporthe sojae	34571--34613	21	2	22	81	4	52	1.62	AAAGCATTAACTAAATTAAGTA
Diaporthe sojae	37884--37967	31	2.8	30	74	3	87	1.76	AACACCTTTAAAGAAAGGATAAAGTATATA
Diaporthe sojae	40694--41086	84	4.7	84	87	3	513	1.71	TGAAGAAATATAGTCGGTACTATTCATGATATAAATAATCCTAAATATAAAAATAATGAAAATTATAAATGATCAGGTGATCAG
Diaporthe sojae	40627--41086	168	2.7	168	85	4	590	1.7	TACTATTTTTAATAAAGATAATCCTAAATATAAAAATAATGAAAATTATAAATGATCAGGTGTTAAGTGAAGAAAAATAGTCGGTACTATTCACGATATAAATAATCCTAAATATAAAAATAATGAAAATTATAAAATAATAGGTGATCAGTGAACAAATATAGTTG
Diaporthe sojae	47529--47583	26	2.1	26	100	0	110	1.91	CTCTTCGGCTACGCACGCCTTTATAG
Diaporthe sojae	53900--53951	27	1.9	27	96	0	95	1.76	TATTTTGTTACATACTTCTGGCTGTAG
Diaporthe sojae	53900--53959	27	2.2	27	90	0	93	1.7	TATTTTGTTACATACTTCTGGCTGTAC
Diaporthe sojae	54097--54129	17	1.9	17	88	11	50	1.46	AGAAGTATAGTAGGAAA
Diaporthe sojae	55886--55941	7	8	7	100	0	112	1.84	GGAGTAC
Diaporthe sojae	59912--59940	5	5.8	5	100	0	58	1.33	ATAAG
Diaporthe sojae	73450--73477	5	5.6	5	100	0	56	1.53	AGGTT
Diaporthe sojae	74880--74933	25	2.2	25	93	0	90	1.92	AGTTTGTTATTAGTATCCCGAACGA
Diaporthe sojae	78469--78506	16	2.4	16	86	4	51	1.71	AAATCAAAATGCTTTC
Diaporthe sojae	79085--79129	16	2.9	16	96	3	83	1.8	TGCTTAGAAATCAAAA
Diaporthe sojae	81787--81824	15	2.6	15	87	4	51	1.52	AAAATTAAATGAGCC
Diaporthe sojae	88843--88878	18	1.9	19	88	5	56	1.85	ATACAAGATGGTTTAACTA
Diaporthe sojae	92854--92889	15	2.4	15	100	0	72	1.95	GAAGCCTCCTTCGGA
Diaporthe sojae	93153--93258	20	5.3	20	89	0	140	1.73	GAAATAGCGAATGACCAAAG
Diaporthe sojae	94711--94751	6	6.8	6	100	0	82	1	TGGTGT
Diaporthe sojae	94802--94835	15	2.3	15	90	5	52	1.6	TTGATTTGATTCTGA
Diaporthe sojae	95078--95230	52	2.9	52	91	0	234	1.95	GACTCAGAATCGAACCATATGACATCATGATTGTCATGTGAACCGGTCAGAA
Diaporthe sojae	95369--95477	21	5.2	21	81	6	114	1.88	TGACGAATCAAAGTGGCGGTG
Diaporthe sojae	96034--96065	12	2.7	12	95	0	55	1.27	CTCTTCCTCTCA
Diaporthe sp.	2807--2866	26	2.3	26	94	0	102	1.76	TAAGATAAAATCCGGTATGAATACAT
Diaporthe sp.	3461--3514	23	2.3	24	74	3	56	1.42	ATTTATTTTATTTGTTAGTACTAA
Diaporthe sp.	7059--7098	17	2.4	17	87	8	55	1.57	GCTTCGGGGCTTCGCCG
Diaporthe sp.	11846--11929	31	2.8	30	74	3	87	1.76	AACACCTTTAAAGAAAGGATAAAGTATATA
Diaporthe sp.	13660--13709	3	16.7	3	100	0	100	0.92	GCG
Diaporthe sp.	13708--13790	4	20.8	4	100	0	166	1.49	GCCA
Diaporthe sp.	18606--18695	4	22.5	4	100	0	180	1	CCAA
Diaporthe sp.	18703--18750	4	12	4	100	0	96	1.5	GGCA
Diaporthe sp.	32275--32405	6	21.8	6	100	0	262	1.91	CGGCTA
Diaporthe sp.	45648--45686	18	2.2	18	90	0	60	1.88	AGTCAGGCAGGAGCTGAA
Diaporthe sp.	50016--50058	22	2	22	100	0	86	1.31	TTTTATTACACTTTAATTTATC
Diaporthe sp.	52617--52684	9	7.6	9	100	0	136	1.9	TACGGCGAC
Diaporthe sp.	55037--55083	19	2.5	19	83	16	62	1.39	AAATATTTAGTAAATATAC

## Sheet: Table S9
Table S9 The 98 Species and GenBank accession numbers used for phylogenetic analysis in this study
Species	GenBank accession number	Family	Order	subphylum	Phylum
Aspergillus kawachii	AP012272	Aspergillaceae	Eurotiales	Eurotiomycetes	Ascomycota
Aspergillus lentulus	LC612919
Aspergillus luchuensis	AP024433
Aspergillus niger	DQ207726
Aspergillus parasiticus	MK124769
Aspergillus pseudoglaucus	NC_041427
Aspergillus pseudoviridinutans	AP024468
Aspergillus tubingensis	DQ217399
Aspergillus viridinutans	LC604067
Neosartorya fischeri	JQ354995
Penicillium digitatum	HQ622809
Penicillium marneffei	JQ354997
Penicillium roqueforti	NC_027416
Talaromyces marneffei	AY347307	Trichocomaceae
Microsporum canis	FJ385030	Arthrodermataceae	Onygenales
Trichophyton mentagrophytes	FJ385027
Paracoccidioides brasiliensis	MT815704	Ajellomycetaceae
Paracoccidioides sp.	MT815705
Bipolaris cookei	MF784482	Pleosporaceae	Pleosporales	Dothideomycetes
Bipolaris oryzae	OR695076
Bipolaris sorokiniana	MN978926
Exserohilum turcicum	OK381869
Exserohilum rostratum	OK377062
Alternaria alternata	MF669499
Stemphylium lycopersici	KX453765
Corynespora cassiicola	MN239093	Corynesporascaceae
Pithomyces chartarum	KY792993	Astrosphaeriellaceae
Coniothyrium glycines	MH337273	Coniothyriaceae
Didymella pinodes	KT946597	Didymellaceae
Phaeosphaeria nodorum	EU053989	Phaeosphaeriaceae
Shiraia bambusicola	KM382246	Shiraiaceae
Botryosphaeria kuwatsukai	MG593780	Botryosphaeriaceae	Botryosphaeriales
Botryosphaeria dothidea	MG593778
Cladosporium cladosporioides	MN661341	Cladosporiaceae	Cladosporiales
Cladosporium sp.	MN657180
Cladosporium sphaerospermum	MN657181
Mycosphaerella graminicola	EU090238	Mycosphaerellaceae	Mycosphaerellales
Pseudocercospora fijiensis	NC_044132
Sydowia polyspora	MK637641	Dothioraceae	Dothideales
Ceratocystis albifundus	MG976800	Ceratocystidaceae	Microascales	Sordariomycetes
Ceratocystis cacaofunesta	MT331846
Ceratocystis changhui	MT331818
Diaporthe eres	PQ493439	Diaporthaceae	Diaporthales
Diaporthe phaseolorum	PQ493438
Diaporthe sp.	PQ493440
Diaporthe caulivora	OQ236101
Diaporthe longicolla	MT527962
Diaporthe sojae	OQ439903
Chrysoporthe austroafricana	KT380883	Cryphonectriaceae
Chrysoporthe cubensis	KT380885
Chrysoporthe deuterocubensis	KT380884
Cryphonectria parasitica	KT428651
Juglanconis juglandina	KY575057	Juglanconidaceae
Juglanconis oblonga	KY575054
Ophiognomonia clavigignenti	KY575058	Gnomoniaceae
Ophiostoma novo-ulmi	MG020143	Ophiostomataceae	Ophiostomatales
Sporothrix insectorum	MK482392
Sporothrix schenckii	AB568599
Pestalotiopsis fici	KX870077	Sporocadaceae	Xylariales
Nemania diffusa	MN780510	Xylariaceae
Xylaria hypoxylon	MK574676
Madurella mycetomatis	JQ015302	/	Sordariales
Neurospora crassa	KY213951	Sordariaceae
Ophiocordyceps sinensis	MH400233	Ophiocordycipitaceae	Hypocreales
Scopulariopsis brevicaulis	MK672942	Microascaceae	Microascales
Monilinia laxa	MN881998	Sclerotiniaceae	Helotiales	Leotiomycetes
Hypogymnia vittata	KY362374	Parmeliaceae	Lecanorales	Lecanoromycetes
Imshaugia aleurites	KY360311
Parmotrema stuppeum	KY362439
Parmotrema ultralucens	MG807882
Pseudevernia consocians	NC_039163
Usnea ceratina	MG720066
Usnea subgracilis	MG920803
Cladonia apodocarpa	MG958507	Cladoniaceae
Cladonia leporina	MG725377
Cladonia macilenta	MK318967
Cladonia petrophila	MG941021
Cladonia peziziformis	MG686615
Cladonia rangiferina	KY460674
Cladonia subtenuis	MG949117
Bryoria tenuis	KY369195	Ramalinaceae
Phyllopsora corallina	KY364635
Ramalina intermedia	MK321681
Lecanora cinereofusca	MH359410	Lecanoraceae
Lecanora saxigena	MH359409
Lecanora strobilina	KU308740
Graphis lineola	KY315996	Graphidaceae	Ostropales
Graphis scripta	MK333197
Nadvornikia sorediata	MK331994
Heterodermia casarettiana	MH359411	Physciaceae	Caliciales
Heterodermia speciosa	MG711806
Peltigera dolichorrhiza	KT946595	Peltigeraceae	Peltigerales
Peltigera malacea	JN088164
Leptogium hirsutum	KY457237	Collemataceae
Ricasolia amplissima	KY853549	Lobariaceae
Taphrina deformans	AP017979	Taphrinaceae	Taphrinales	Taphrinomycetes
Taphrina wiesneri	AP017981
Pneumocystis canis	MT726216	Pneumocystidaceae	Pneumocystidales	Pneumocystidomycetes
